# Supplementary material for: The Impact of Virgin and Aged Microstructured Plastics on Proteins: The Case of Hemoglobin Adsorption and Oxygenation
Source: Int J Mol Sci. 2024 Jun 27;25(13):7047. doi: 10.3390/ijms25137047 (PMC11241625; doi:10.3390/ijms25137047)
Supplement: Supplementary file 1 [file ijms-25-07047-s001.zip]

Archive with 1 entries (1 files):
- ijms-3055960-SI.pdf
